# Supplementary material for: Bayesian Receiver Operating Characteristic Estimation of Multiple Tests for Diagnosis of Bovine Tuberculosis in Chadian Cattle
Source: PLoS One. 2009 Dec 9;4(12):e8215. doi: 10.1371/journal.pone.0008215 (PMC2785429; doi:10.1371/journal.pone.0008215)
Supplement: Table S1 — Priors and model estimates for different parameters. μd: Mean diagnostic value for non-diseased (d = 0) and diseased (d = 1) animals, respectively. τd: precision of the diagnostic values for non-diseased (d = 0) and diseased (d = 1) animals, respectively. mS/σS, mC/σC, mπ/σπ : Mean and standard deviation of the test sensitivity, specificity and true disease prevalence, respectively. The normal distribution is parametrized in terms of mean and variance. The Gamma distribution is parametrized in a non-conventional way in terms of mean and variance instead of the shape and scale parameters. Model-based estimates correspond to the posterior mean and standard deviation in brackets. (0.04 MB XLS) [file pone.0008215.s001.xls]

## Sheet: table
	Table S1 - Priors and model estimates for different parameters
	Test		Model 1A			Model 1B			Model 2A			Model 2B
			Prior	Estimate		Prior	Estimate		Prior	Estimate		Prior	Estimate
	SICCT	µd=0	N(0,100)	-0.08 (0.08)		N(0,100)	-0.08 (0.08)		N(0,100)	-0.04 (0.08)		N(10,20)	-0.04 (0.08)
		τd=0	Ga(1,100)	0.25 (0.02)		Ga(1,100)	0.25 (0.02)		Ga(1,100)	0.24 (0.02)		Ga(1,100)	0.24 (0.02)
		µd=1	N(0,100)	4.38 (0.55)		N(0,100)	4.38 (0.55)		N(0,100)	4.63 (0.59)		N(10,20)	4.95 (0.63)
		τd=1	Ga(1,100)	0.04 (0.01)		Ga(1,100)	0.04 (0.01)		Ga(1,100)	0.04 (0.01)		Ga(1,100)	0.04 (0.01)
	SENTRY 100	µd=0	N(0,100)	4.00 (0.22)		N(0,100)	3.99 (0.22)		N(0,100)	4.00 (0.22)		N(10,20)	4.01 (0.22)
		τd=0	Ga(1,100)	0.03 (0.001)		Ga(1,100)	0.03 (0.002)		Ga(1,100)	0.03 (0.002)		Ga(1,100)	0.03 (0.002)
		µd=1	N(0,100)	10.52 (2.98)		N(0,100)	10.53 (2.99)		N(0,100)	10.88 (3.27)		N(10,20)	8.83 (2.53)
		τd=1	Ga(1,100)	0.001 (0.0001)		Ga(1,100)	0.001 (0.0001)		Ga(1,100)	0.001 (0.0001)		Ga(1,100)	0.001 (0.0001)
	GENios Pro	µd=0	N(0,100)	19.52 (0.47)		N(0,100)	19.51 (0.46)		N(0,100)	19.6 (0.46)		N(10,20)	19.62 (0.46)
		τd=0	Ga(1,100)	0.01 (0.0003)		Ga(1,100)	0.01 (0.0003)		Ga(1,100)	0.01 (0.0003)		Ga(1,100)	0.01 (0.0003)
		µd=1	N(0,100)	34.56 (3.60)		N(0,100)	34.60 (3.60)		N(0,100)	35.06 (3.92)		N(10,20)	26.43 (3.29)
		τd=1	Ga(1,100)	0.001 (0.0001)		Ga(1,100)	0.001 (0.0001)		Ga(1,100)	0.001 (0.0001)		Ga(1,100)	0.001 (0.0001)
	Meat inspection	mS	0.5	0.5132		0.2	0.2296		-	-		-	-
		σS	0.1	0.1005		0.15	0.164		-	-		-	-
		mC	0.9	0.936		0.9	0.8989		-	-		-	-
		σC	0.1	0.01932		0.1	0.02481		-	-		-	-
	Direct microscopy	mS	0.5	0.5089		0.8	0.9481		-	-		-	-
		σS	0.1	0.1002		0.15	0.08538		-	-		-	-
		mC	0.95	0.5214		0.95	0.5779		-	-		-	-
		σC	0.1	0.05617		0.1	0.05652		-	-		-	-
	Culture and microscopy	mS	0.75	0.7584		0.85	0.8673		-	-		-	-
		σS	0.1	0.09768		0.15	0.1377		-	-		-	-
		mC	0.95	0.5638		0.95	0.5779		-	-		-	-
		σC	0.1	0.05672		0.1	0.05796		-	-		-	-
	PCR	mS	0.75	0.8714		0.85	0.9667		-	-		-	-
		σS	0.1	0.05552		0.15	0.03771		-	-		-	-
	True prevalence	mπ	0.1	0.12		0.05	0.11		0.1	0.08		0.1	0.082
		σπ	0.1	0.01		0.15	0.01		0.05	0.01		0.05	0.01
